# Supplementary material for: Assessing Amounts of Genetic Variability in Key Horticultural Traits Underlying Core Korean Breeding Lines of Cut Chrysanthemums
Source: Plants (Basel). 2024 Feb 20;13(5):577. doi: 10.3390/plants13050577 (PMC10934664; doi:10.3390/plants13050577)
Supplement: Supplementary file 1 [file plants-13-00577-s001.zip]

Archive with 6 entries (6 files):
- plants-2811123-supplementary/Figure S1-9.pptx
- plants-2811123-supplementary/Table S1_1.pdf
- plants-2811123-supplementary/Table S2_1.pdf
- plants-2811123-supplementary/Table S3_1.pdf
- plants-2811123-supplementary/Table S4_1.pdf
- plants-2811123-supplementary/Table S5_1_1.pdf
